# Supplementary material for: Hollow Bioelectrodes Based on Buckypaper Assembly. Application to the Electroenzymatic Reduction of O2
Source: Nanomaterials (Basel). 2022 Jul 14;12(14):2399. doi: 10.3390/nano12142399 (PMC9317853; doi:10.3390/nano12142399)
Supplement: Supplementary file 1 [file nanomaterials-12-02399-s001.zip]

Archive with 1 entries (1 files):
- nanomaterials-1795881-supplementary.pdf
